# Supplementary material for: They paid attention to the whole of me in some way, both physically, mentally, and everything in between: a qualitative study of patients’ experiences of interdisciplinary rehabilitation (PREVSAM) in primary care for musculoskeletal disorders
Source: Scand J Prim Health Care. 2024 Dec 28;43(2):380–91. doi: 10.1080/02813432.2024.2447084 (PMC12090256; doi:10.1080/02813432.2024.2447084)
Supplement: Supplemental Material [file IPRI_A_2447084_SM5352.zip]

Archive with 3 entries (3 files):
- Appendix I COREQ_PREVSAM_interview_study.pdf
- Appendix II Interview guide.docx
- Appendix III Examples.docx
